# Supplementary material for: The Impact of Omega-3 Supplements on Non-Surgical Periodontal Therapy: A Systematic Review
Source: Nutrients. 2022 Apr 28;14(9):1838. doi: 10.3390/nu14091838 (PMC9105356; doi:10.3390/nu14091838)
Supplement: Supplementary file 1 [file nutrients-14-01838-s001.zip]

Archive with 1 entries (1 files):
- nutrients-1628148-supplementary.pdf
